# Supplementary material for: Alberta Spinal Muscular Atrophy Newborn Screening—Results from Year 1 Pilot Project
Source: Int J Neonatal Screen. 2023 Jul 27;9(3):42. doi: 10.3390/ijns9030042 (PMC10443376; doi:10.3390/ijns9030042)
Supplement: Supplementary file 1 [file IJNS-09-00042-s001.zip]

Archive with 2 entries (2 files):
- IJNS-2463316 supplementary table S3.xlsx
- IJNS-2463316 supplementary tables S1,2,4,5.pdf
